# Supplementary material for: Mechanisms associated with pyrethroid resistance in populations of Aedes aegypti (Diptera: Culicidae) from the Caribbean coast of Colombia
Source: PLoS One. 2020 Oct 6;15(10):e0228695. doi: 10.1371/journal.pone.0228695 (PMC7537870; doi:10.1371/journal.pone.0228695)
Supplement: S1 Table — (XLSX) [file pone.0228695.s001.xlsx]

## Sheet: Table S1
	LAMBDACYHALOTHRIN (% Mortality)				DELTAMETHRIN (% Mortality)				PERMETHRIN (% Mortality)
POPULATIONS	R1	R2	R3	R4	R1	R2	R3	R4	R1	R2	R3	R4
BARRANQUILLA	100	72	84	80	100	100	100	100	38.4615	50	59.0909	42.3077
CARTAGENA	86.3636	83.3333	86.3636	90	100	83.3333	78.2609	90.4762	78.5714	84.6154	76.9231	70.3704
CHIRIGUANA	62.5	56	61.5385	54.5455	86.3636	90.9091	78.9474	86.9565	50	40.9091	68.1818	75
JUAN DE ACOSTA	62.069	79.1667	85.1852	76.1905	100	100	96.6667	96.6667	60	64	57.6923	50
MONTERIA	53.8462	32	52	33.3333	91.6667	96.2963	92.5926	92	30.7692	23.0769	20	21.7391
VALLEDUPAR	73.6842	84.2105	68.4211	91.6667	96.1538	95.4545	100	95.4545	66.6667	60.8696	69.5652	69.5652
