# Supplementary material for: Mechanisms associated with pyrethroid resistance in populations of Aedes aegypti (Diptera: Culicidae) from the Caribbean coast of Colombia
Source: PLoS One. 2020 Oct 6;15(10):e0228695. doi: 10.1371/journal.pone.0228695 (PMC7537870; doi:10.1371/journal.pone.0228695)
Supplement: S2 Table — (XLSX) [file pone.0228695.s002.xlsx]

## Sheet: Table S2
			R1	R2	R3	R4					R1	R2	R3	R4					R1	R2	R3	R4
INSECTICIDE	POPULATIONS	TIME	% MORTALITY	% MORTALITY	% MORTALITY	% MORTALITY		INSECTICIDE	POPULATIONS	TIME	% MORTALITY	% MORTALITY	% MORTALITY	% MORTALITY		INSECTICIDE	POPULATIONS	TIME	% MORTALITY	% MORTALITY	% MORTALITY	% MORTALITY
λ-CYHALOTRIN (10ug/BOTTLE)	ROCKEFELLER	0	0	0	0	0		DELTAMETHRIN (10ug/BOTTLE)	ROCKEFELLER	0	0	0	0	0		PERMETHRIN (15ug/BOTTLE)	ROCKEFELLER	0	0	0	0	0
λ-CYHALOTRIN (10ug/BOTTLE)	ROCKEFELLER	15	100	100	100	100		DELTAMETHRIN (10ug/BOTTLE)	ROCKEFELLER	15	100	100	100	100		PERMETHRIN (15ug/BOTTLE)	ROCKEFELLER	15	100	100	100	100
λ-CYHALOTRIN (10ug/BOTTLE)	ROCKEFELLER	30	100	100	100	100		DELTAMETHRIN (10ug/BOTTLE)	ROCKEFELLER	30	100	100	100	100		PERMETHRIN (15ug/BOTTLE)	ROCKEFELLER	30	100	100	100	100
λ-CYHALOTRIN (10ug/BOTTLE)	BARRANQUILLA	0	0	0	0	0		DELTAMETHRIN (10ug/BOTTLE)	BARRANQUILLA	0	0	0	0	0		PERMETHRIN (15ug/BOTTLE)	BARRANQUILLA	0	0	0	0	0
λ-CYHALOTRIN (10ug/BOTTLE)	BARRANQUILLA	15	19.2308	15.3846	11.5385	16		DELTAMETHRIN (10ug/BOTTLE)	BARRANQUILLA	15	100	100	100	100		PERMETHRIN (15ug/BOTTLE)	BARRANQUILLA	15	52	68	60	56
λ-CYHALOTRIN (10ug/BOTTLE)	BARRANQUILLA	30	76.9231	84.6154	80.7692	76		DELTAMETHRIN (10ug/BOTTLE)	BARRANQUILLA	30	100	100	100	100		PERMETHRIN (15ug/BOTTLE)	BARRANQUILLA	30	60	68	68	60
λ-CYHALOTRIN (10ug/BOTTLE)	CARTAGENA	0	0	0	0	0		DELTAMETHRIN (10ug/BOTTLE)	CARTAGENA	0	0	0	0	0		PERMETHRIN (15ug/BOTTLE)	CARTAGENA	0	0	0	0	0
λ-CYHALOTRIN (10ug/BOTTLE)	CARTAGENA	15	92	96	91.3043	80		DELTAMETHRIN (10ug/BOTTLE)	CARTAGENA	15	100	100	100	100		PERMETHRIN (15ug/BOTTLE)	CARTAGENA	15	96.2963	96.2963	92.5926	92.5926
λ-CYHALOTRIN (10ug/BOTTLE)	CARTAGENA	30	100	100	100	100		DELTAMETHRIN (10ug/BOTTLE)	CARTAGENA	30	100	100	100	100		PERMETHRIN (15ug/BOTTLE)	CARTAGENA	30	100	100	100	100
λ-CYHALOTRIN (10ug/BOTTLE)	CHIRIGUANA	0	0	0	0	0		DELTAMETHRIN (10ug/BOTTLE)	CHIRIGUANA	0	0	0	0	0		PERMETHRIN (15ug/BOTTLE)	CHIRIGUANA	0	0	0	0	0
λ-CYHALOTRIN (10ug/BOTTLE)	CHIRIGUANA	15	0	0	0	0		DELTAMETHRIN (10ug/BOTTLE)	CHIRIGUANA	15	100	100	100	100		PERMETHRIN (15ug/BOTTLE)	CHIRIGUANA	15	100	100	100	100
λ-CYHALOTRIN (10ug/BOTTLE)	CHIRIGUANA	30	88.4615	84.6154	80.7692	80		DELTAMETHRIN (10ug/BOTTLE)	CHIRIGUANA	30	100	100	100	100		PERMETHRIN (15ug/BOTTLE)	CHIRIGUANA	30	100	100	100	100
λ-CYHALOTRIN (10ug/BOTTLE)	JUAN DE ACOSTA	0	0	0	0	0		DELTAMETHRIN (10ug/BOTTLE)	JUAN DE ACOSTA	0	0	0	0	0		PERMETHRIN (15ug/BOTTLE)	JUAN DE ACOSTA	0	0	0	0	0
λ-CYHALOTRIN (10ug/BOTTLE)	JUAN DE ACOSTA	15	30.7692	16	24	30.7692		DELTAMETHRIN (10ug/BOTTLE)	JUAN DE ACOSTA	15	100	100	100	100		PERMETHRIN (15ug/BOTTLE)	JUAN DE ACOSTA	15	60	64	76	60
λ-CYHALOTRIN (10ug/BOTTLE)	JUAN DE ACOSTA	30	69.2308	80	72	65.3846		DELTAMETHRIN (10ug/BOTTLE)	JUAN DE ACOSTA	30	100	100	100	100		PERMETHRIN (15ug/BOTTLE)	JUAN DE ACOSTA	30	80	84	84	72
λ-CYHALOTRIN (10ug/BOTTLE)	MONTERIA	0	0	0	0	0		DELTAMETHRIN (10ug/BOTTLE)	MONTERIA	0	0	0	0	0		PERMETHRIN (15ug/BOTTLE)	MONTERIA	0	0	0	0	0
λ-CYHALOTRIN (10ug/BOTTLE)	MONTERIA	15	0	16	4	8		DELTAMETHRIN (10ug/BOTTLE)	MONTERIA	15	60	68	46.1538	100		PERMETHRIN (15ug/BOTTLE)	MONTERIA	15	32	16	56	32
λ-CYHALOTRIN (10ug/BOTTLE)	MONTERIA	30	20	40	40	40		DELTAMETHRIN (10ug/BOTTLE)	MONTERIA	30	100	100	100	100		PERMETHRIN (15ug/BOTTLE)	MONTERIA	30	68	60	80	68
λ-CYHALOTRIN (10ug/BOTTLE)	VALLEDUPAR	0	0	0	0	0		DELTAMETHRIN (10ug/BOTTLE)	VALLEDUPAR	0	0	0	0	0		PERMETHRIN (15ug/BOTTLE)	VALLEDUPAR	0	0	0	0	0
λ-CYHALOTRIN (10ug/BOTTLE)	VALLEDUPAR	15	0	0	0	0		DELTAMETHRIN (10ug/BOTTLE)	VALLEDUPAR	15	80	92	96	84		PERMETHRIN (15ug/BOTTLE)	VALLEDUPAR	15	61.5385	50	40	43.4783
λ-CYHALOTRIN (10ug/BOTTLE)	VALLEDUPAR	30	100	100	100	100		DELTAMETHRIN (10ug/BOTTLE)	VALLEDUPAR	30	100	100	100	100		PERMETHRIN (15ug/BOTTLE)	VALLEDUPAR	30	100	100	100	100
