# Supplementary material for: Mechanisms associated with pyrethroid resistance in populations of Aedes aegypti (Diptera: Culicidae) from the Caribbean coast of Colombia
Source: PLoS One. 2020 Oct 6;15(10):e0228695. doi: 10.1371/journal.pone.0228695 (PMC7537870; doi:10.1371/journal.pone.0228695)
Supplement: S3 Table — a: insensitive acetylcholinesterase, b: Total protein, c: glutathione-S-transferases, d: α-esterases, e: β-esterases, f: pNPA- esterases, g: mixed-function oxidases. (XLSX) [file pone.0228695.s003.xlsx]

## Sheet: Table S3a
Rockefeller	Barranquilla	Cartagena	Chiriguana	Juan de Acosta	Monteria	Valledupar
ROCK	BARQ	CART	CHIR	JDEA	MONT	VDPR		ACE-inhibition
100	100	93.2477	100	100	84.5724	100		Inhibition (%)
85.0989	100	91.7621	100	92.1935	85.3358	100
82.5362	100	91.2604	100	88.9272	84.15	81.4542
86.3228	81.9558	100	95.0324	85.0244	100	100
85.8363	100	-43.7314	87.0086	87.9843	84.4964	69.4021
87.2216	100	100	93.1942	88.045	87.2794	100
100	86.3997	100	100	90.9746	90.1939	78.9112
100	0	100	100	91.4289	100	85.6229
84.921	82.5473	100	100	90.5671	100	81.6652
100	100	100	91.5733	87.6618	100	90.0106
88.069	-45.8542	100	83.9025	87.1826	88.2352	88.3199
88.9168	100	100	100	87.4043	87.4436	83.7273
91.416	85.3886	-91.7501	100	89.3801	90.8362	82.4227
87.5151	100	100	8.87153	100	100	100
89.4893	100	-24.6338	100	87.4552	94.2094	85.385
100	84.1424	100	100	89.2731	100	87.9211
100	82.2866	-128.733	-64.4088	100	100	82.7583
88.1525	-53.2151	90.4924	92.2057	91.2274	90.3826	77.2065
87.2524	100	-2.27331	100	100	100	100
88.256	100	100	100	91.1364	86.4494	75.501
86.3662	100	100	100	89.6525	91.7236	84.3981
80.1897	100	100	100	100	100	86.5094
100	-43.6703	88.7246	100	100	100	85.139
88.9597	100	100	100	90.8866	100	87.1089
86.216	100	-4.88141	100	91.7504	81.5572	78.2138
100	100	100	100	86.9448	100	79.2085
84.9076	100	49.2497	100	86.9697	91.3566	100
100	100	56.7299	100	100	88.5409	100
100	100	100	100	100	86.9773	89.6103
100	100	100	94.5855	99.298	87.638	100
88.4548	-35.9895	17.9283	100	100	100	86.2275
100	100	100	100	121.091	100	82.2962
84.1251	100	100	100	107.934	89.2824	90.2101
100	100	91.4975	100	100	92.5297	100
52.5778		100		100	100	84.3327
		93.7115		100	100	92.4279
					100	90.7765
					100	83.8855

## Sheet: Table S3b
Rockefeller	Barranquilla	Cartagena	Chiriguana	Juan de Acosta	Monteria	Valledupar		PTN
ROCK	BARQ	CART	CHIR	JDEA	MONT	VDPR		ug/mosq
45.3328	52.5777	38.5466	65.392	20.895	42.145	-1.32027
80.3476	70.4623	58.7944	70.8617	43.3617	51.4201	-4.1716
75.6102	86.2389	64.0643	65.8136	65.2404	52.2633	37.2337
81.679	95.6139	66.2278	56.7382	46.9342	37.0303	46.3757
79.7818	74.5673	51.6272	80.858	39.1901	46.0281	82.9216
98.7537	72.4926	25.4105	61.0984	39.2678	35.0333	79.4933
80.2589	72.5592	32.034	58.1694	28.1287	36.6642	104.589
73.3469	63.4504	44.3158	58.8129	42.9179	53.0399	98.4874
83.9978	78.9497	47.6775	59.4009	32.378	39.3269	108.395
86.8491	81.4571	60.4142	88.4357	23.3247	38.9608	-2.41864
76.287	57.2596	48.6871	112.689	46.5791	46.7936	77.2633
50.1146	41.9601	35.1627	60.8432	53.0251	42.8883	82.2115
101.649	62.9068	59.8817	71.949	63.3876	49.4231	73.4911
89.9001	117.326	44.3158	66.7567	55.9652	33.3247	93.1176
65.159	64.1272	47.2448	82.2226	26.2981	21.6864	87.7922
88.3358	99.2308	31.8121	95.3143	39.3121	59.7189	82.5666
40.9504	93.9053	64.497	72.4815	31.4571	49.9889	100.54
90.8987	96.557	63.8868	75.1109	49.4083	23.9275	73.8905
102.692	39.7078	65.0296	138.683	33.5318	38.9053	88.0806
80.1368	103.669	68.3358	87.7256	30.1368	-3.01036	68.8979
90.9541	76.9194	66.2611	79.449	35.9615	26.3351	89.5451
93.7944	87.8476	71.176	111.657	29.7485	30.6731	63.6723
81.1243	74.1901	52.8254	69.4527	66.017	49.8225	91.5643
137.84	66.3018	71.4423	68.0104	29.3935	65.5658	80.0925
33.5836	55.8062	76.0799	65.392	36.0281	39.9593	68.1324
67.5	89.1013	58.1176	64.1383		38.1176	64.2936
98.0769	90.588	101.22	80.3809		51.0096	86.1834
56.4275	59.6783	87.5185	56.7382		44.142	64.7818
101.638	59.0348	84.0015	51.213		31.9933	64.4379
104.246	69.6413	68.6021	54.2973		72.0562	75.4882
54.8743	88.4467	102.94	43.2803		51.8861	69.8077
86.3055	82.1228	73.9164	61.3092		50.355	-3.73891
52.733		99.3676	57.9142		33.4689	61.3425
54.2641		64.9297	39.142		61.0503	68.1879
95.4808		71.7086	60.0333		36.4423
76.7086		54.3454	47.2633		46.9379
94.4933		71.1649	46.2426		56.4127
140.137		57.8402	70.4845		31.3166
95.1812			48.6612
65.1479

## Sheet: Table S3c
Rockefeller	Barranquilla	Cartagena	Chiriguana	Juan de Acosta	Monteria	Valledupar		GST
ROCK	BARQ	CART	CHIR	JDEA	MONT	VDPR		mmol/mg ptn/min
1.07197	2.27021	2.00266	1.77637	3.43343	1.33862	0.163143
0.974316	1.85024	3.76351	3.31887	3.26899	1.55714	0.109698
1.02231	4.04132	3.30932	1.9891	3.95457	1.87779	0.617044
0.667465	2.1112	2.12351	2.34157	1.56253	2.34883	1.00004
0.465392	3.48505	1.2592	0.906101	2.13478	5.37785	0.0784554
0.442108	3.42506	2.60616	1.78143	2.30362	3.36701	0.170015
0.952215	3.30285	2.6255	2.2956	2.4209	4.32934	2.22239
1.16255	2.98288	1.69397	2.04136	1.49998	3.74784	1.14975
1.21356	4.77586	2.95131	0.697433	1.74907	2.73876	0.795694
2.22591	2.36968	3.51932	3.03791	2.7486	4.43761	1.97244
0.938091	2.2484	2.00818	1.55	2.80682	1.88959	0.93761
1.75755	2.33258	9.0529	1.13418	3.81452	1.96251	2.05212
1.35801	2.28937	3.83719	2.07101	4.48523	3.08572	1.74824
0.948069	2.37581	1.94241	2.86553	3.6745	2.36849	1.60681
1.34534	2.08896	2.46244	1.91409	4.40985	4.05974	1.21173
1.15611	2.71603	3.87661	3.01274	4.61203	1.63065	1.74047
2.86844	3.21432	4.09237	1.70471	4.41317	3.56723	0.976447
1.00532	3.9277	2.9685	5.3491	1.96453	3.81277	0.793488
0.834037	1.1935	3.79381	1.67786	4.56583	3.8399	1.32428
0.870758	2.96487	1.71133	3.41373	1.56714	4.76454	1.48982
1.13285	3.0455	4.15531	1.91634	3.44338	3.20449	1.77865
1.33007	3.95104	2.6901	3.01359	1.36766	2.7036	1.85295
1.98239	1.76822	2.50631	2.77798	3.01438	3.21655	2.10877
0.425812	1.45857	2.80655	1.53492	3.55151	2.48544	1.99485
3.43888	1.48321	2.04164	0.922186	6.33908	6.42917	0.881938
1.35887	3.08706	3.35529			3.36188	1.87855
0.574836	1.98483	2.74379			5.33843
1.56429	2.14087	2.2138			2.13123
0.865845	3.3674	3.23707			2.34462
1.28231	2.84867	2.33834			1.72315
2.20633		2.2244			3.12813
1.60692		2.14711			1.23643
2.24336		2.65626			5.58373
1.7295		2.29928			2.77948
0.51452		3.98365			0.904279
1.29671		2.6863			2.45842
0.848951		2.92525			3.53264
0.514737		2.61786
0.376535
1.06702

## Sheet: Table S3d
Rockefeller	Barranquilla	Cartagena	Chiriguana	Juan de Acosta	Monteria	Valledupar		α-EST
ROCK	BARQ	CART	CHIR	JDEA	MONT	VDPR		nmol/mg ptn/min
8.74196	11.0434	7.64163	8.34423	11.775	14.4375	18.1384
14.2366	8.62247	13.8398	9.00033	13.4067	14.4351	15.9462
16.7756	9.71593	9.72051	7.9424	10.7727	14.1015	9.62095
12.1066	9.40347	7.10723	8.73826	11.5703	20.2149	12.3353
13.6073	9.47927	0	8.11137	10.7547	25.7962	8.32364
9.30188	13.3138	10.9583	8.88488	13.0767	23.6308	8.15803
12.7401	10.2257	8.86264	9.29197	8.78784	21.7592	9.47611
11.46	10.9345	10.4827	9.41954	15.6077	18.6144	10.7173
10.8558	12.454	9.68933	5.07584	9.04395	26.9077	12.1206
9.18425	11.0971	11.6592	6.34845	9.74156	21.0273	11.5516
10.0643	10.144	14.2516	9.5558	11.9739	19.0224	9.0824
10.6697	9.91755	16.2949	8.7503	8.27064	11.9508	15.2162
8.9893	9.19328	16.4209	9.10319	13.6796	22.5814	10.5293
11.0416	7.44992	13.0174	6.869	11.7586	23.1255	16.4505
10.834	8.44429	9.38329	5.23918	8.05836	26.1275	9.1243
10.1751	7.11475	11.2675	8.65989	10.3565	12.644	14.2568
11.5472	5.98158	8.88768	9.08766	10.8992	22.2964	10.1003
10.3117	7.56883	11.1628	5.39359	11.598	28.8583	12.5692
8.21796	7.46962	13.0237	7.69457	14.8278	20.8248	7.54581
9.95615	9.07455	9.5507	7.36827		30.8208	7.76518
10.1042	7.98638	12.213	7.39992		28.8415	8.86895
8.30458	8.15803	10.1898	6.34203		20.9016	11.6396
13.8203	7.187	10.6843	7.34873		21.818	9.04936
13.1605	7.1365	14.422	13.5714		23.7287	11.6168
13.9738	6.42449	16.1447	8.94352		19.8921	13.5134
13.3128	8.38102	10.5774	8.85299		22.4193	12.0145
13.9129	12.1438	11.1051	8.47504		21.7281	11.9466
12.8757	9.40432	11.1313	6.92497		15.8167	10.2141
12.2644	10.6995	9.14983	9.00323		21.8991	13.5044
12.456	12.0847	10.9249	7.48464		19.0365
12.646	7.88996	14.7134	6.12083		22.623
14.7211		16.184	10.0924		20.3861
13.3191		12.5043	6.99374		24.4447
7.966			5.07811		20.1889
14.0841			8.72918		12.7751
13.8645			6.73266		22.6248
12.1699			4.35731		24.8434
13.5092
10.8002
10.3063

## Sheet: Table S3e
Rockefeller	Barranquilla	Cartagena	Chiriguana	Juan de Acosta	Monteria	Valledupar		β-EST
ROCK	BARQ	CART	CHIR	JDEA	MONT	VDPR		nmol/mg ptn/min
4.81314	7.20169	6.26266	4.58786	7.69062	9.16495	10.529
5.83878	5.2323	8.0521	4.89632	5.25849	11.8975	8.14194
7.41025	6.87165	5.8518	4.99749	5.76255	12.2031	5.19295
4.44537	5.99843	5.90931	5.58552	6.99134	13.2398	6.00754
4.571	7.67599	5.87357	4.12841	9.66305	14.2422	4.67378
3.31396	9.18106	7.66214	3.45847	7.74557	15.1821	4.16832
5.02083	7.54996	7.34464	4.78498	10.7358	12.8913	4.7216
4.63916	7.37243	5.97836	4.72772	5.84471	12.2723	6.76244
3.97008	7.33408	6.43253	5.07978	6.56047	14.7662	7.14618
4.44522	6.49468	5.93153	3.26009	10.8906	14.0892	7.94304
4.82964	7.11743	4.92158	3.5302	6.5918	12.1105	7.44797
4.81223	10.8729	6.30472	4.16156	7.85836	8.64567	6.21472
3.2224	7.5303	6.02088	4.7661	6.45063	13.8807	7.83283
4.1658	5.82418	7.82912	3.69553	8.03408	16.8882	5.81614
4.68556	6.27635	9.96778	2.99689	8.06071	15.3662	8.78969
4.10547	5.1596	6.22258	2.60345	6.01331	7.79358	5.56454
5.74804	4.34453	6.63891	4.11122	5.72313	13.7467	6.83495
3.6496	4.98079	3.8666	4.85589	8.70431	19.4877	5.54452
3.15591	6.16683	7.10774	3.04559	6.55458	11.5508	6.84909
3.33569	5.46827	6.48907	3.68171	6.69483	19.6206	5.75673
4.98795	7.48822	4.45099	3.83614	8.20957	18.9934	4.52321
4.02365	4.87106	5.3444	3.85524	4.1435	12.3573	5.73069
5.64576	5.49515	4.35026	2.94678		13.1337	7.87494
4.09099	7.85286	5.07261	4.37087		13.6684	5.40039
4.76343	5.53544	6.68148	6.81699		12.1344	8.1724
4.94255	6.54368	6.58505	4.49284		14.8055	8.10617
5.87627	8.21065	4.74913	4.69749		12.7104	6.97122
4.9728	10.2968	5.0777	4.04507		11.0209	6.21815
4.49204	6.23445	6.61362	3.49416		13.8172	6.24491
3.96949		6.09643	4.78565		13.542	6.23875
4.77394		4.2932	4.32151		14.6279
4.69083		6.93553	2.79387		16.8672
4.55138		7.21472	4.76117		14.1453
3.60563		5.2926	4.1768		13.1878
5.67897			3.43079		11.1007
6.37567			3.64479		13.4054
4.85311			3.65995		15.4478
4.49609
4.02725
3.36028

## Sheet: Table S3f
Rockefeller	Barranquilla	Cartagena	Chiriguana	Juan de Acosta	Monteria	Valledupar		PNPA-EST
ROCK	BARQ	CART	CHIR	JDEA	MONT	VDPR		D Abs/mg ptn/min
2.65812	5.14477	3.03529	1.99566	5.71908	3.51169	6.59348
0.696971	3.58348	3.69933	2.0533	3.75908	2.87825	3.05107
1.93096	5.98918	3.74623	2.87175	4.77465	3.49193	3.79579
0.557059	4.89991	2.92173	2.24716	3.50491	0.270049	2.55363
0.401094	3.30574	3.34126	2.05917	5.38401	1.87929	2.65234
1.20502	5.73852	3.01057	1.76764	3.769	7.47323	3.23569
2.41718	4.63759	3.79284	3.53279	3.66174	5.30732	4.29988
2.03144	4.87782	2.84323	2.34643	3.72805	7.88264	5.81023
1.2917	4.11021	2.17083	2.87874	4.0614	8.45722	4.84334
1.92288	5.42003	3.05392	1.64526	7.6957	4.95794	4.59039
1.42226	2.70697	3.26575	2.58234	2.82315	1.26459	2.66561
5.03845	3.15776	3.32739	3.27892	4.43186	-1.86048	5.69762
2.11511	2.82163	3.30652	3.00213	5.3165	6.68622	3.57059
1.94104	3.67352	3.58788	2.5166	4.76188	-1.94243	1.84786
2.17161	5.55146	4.10221	2.44458	2.50559	0.890198	3.00885
0.667906	3.72364	3.83739	2.48651	3.3294	7.43913	2.06863
8.6568	3.823	4.93059	2.42131	10.9448	4.69087	3.17927
1.01212	4.40155	3.59836	1.93713	4.31366	2.88589	4.36851
0.998127	3.75241	3.73157	4.20742	5.65882	2.86897	4.76428
1.42881	4.59155	3.64467	2.41093	5.96816	6.40273	5.00078
1.6052	2.56112	4.37289	2.73761	10.4445	8.27413	5.96639
1.02885	4.97452	3.92624	2.74054	15.5157	-0.721451	4.05103
2.74271	4.94001	2.72082	2.00856		6.95483	4.78824
0.602146	4.98478	3.12298	2.75693		2.93811
7.11657	3.39568	3.57141	2.70675		8.36153
1.16296	3.42307	2.09099	3.20401		3.80641
1.33569	3.87913	3.38911	2.07139		6.30523
5.69758	3.43865	3.43889	3.99202		7.4248
2.21865	4.70267	5.3777	2.25529		10.0655
2.03366	5.80575	4.45316	2.73494		4.51398
4.10939	2.96507	4.01973	2.2181		0.469752
3.98584		3.93258	2.54448
1.23263		2.67688	3.08215
3.18811		3.65662	3.52562
0.586506			3.27318
1.90331			2.18986
0.878369			2.2382
0.677909			3.51141
0.541073			2.21943
2.51735

## Sheet: Table S3g
Rockefeller	Barranquilla	Cartagena	Chiriguana	Juan de Acosta	Monteria	Valledupar		MFO/ug
ROCK	BARQ	CART	CHIR	JDEA	MONT	VDPR		ug cit/mg ptn
4.60317	11.5687	12.1093	10.7821	62.1586	58.7989	97.173
4.25566	8.88784	8.62854	5.81627	47.7145	52.7005	73.6308
1.60353	12.5724	10.7863	10.3183	27.0004	53.0714	41.2914
3.71137	8.08895	8.04586	11.0244	45.6217	70.1198	40.5985
4.83259	10.2578	11.6682	7.28783	67.1505	72.5036	28.5356
7.54861	11.5493	11.2204	7.93673	47.621	84.9706	33.8054
5.0192	12.1969	11.0947	8.63476	74.5507	89.0065	28.5841
9.0439	11.5005	11.4038	0	37.7582	45.1051	35.201
5.128	10.2425	10.0322	9.2779	38.3823	75.9459	44.0413
6.3196	12.4792	8.59705	7.18635	72.628	70.3949	52.3713
6.2603	12.1759	12.1292	8.56621	69.471	74.2457	47.2595
5.40679	11.0487	13.8388	9.99176	60.0356	52.7373	35.4432
7.67155	11.6723	11.7323	8.29213	49.0816	49.3527	44.2828
3.46563	6.60012	13.5543	7.0686	46.7164	88.0881	48.6131
15.5133	7.40608	13.1407	8.91861	63.9859	43.3094	45.3825
4.84927	9.91585	9.68774	5.13737	46.4429	45.8103	45.4493
2.89715	13.8548	12.0678	10.5411	47.1553	72.3079	57.1849
3.36684	6.21255	10.5985	6.96417	45.4428	94.9739	38.8656
3.37298	7.45217	11.9541	7.17822	5.49247	64.4433	58.0261
5.8708	8.86788	10.0395	6.27366	38.3283	68.7949	40.3422
3.69264	10.775	12.6105	7.08327	61.4215	36.0302	36.1005
2.65036	9.87321	9.55403	5.71015	37.1615	76.8079	40.4582
13.4559	10.2406	11.6545	4.33545	13.0599	31.3008	37.5466
7.3416	7.04675	11.0501	6.49287	29.7628	83.0136	42.8835
4.01179	9.03519	9.97974	13.9558		71.4081	31.5256
6.21633	8.89696	9.20575	12.4485		70.966	49.7545
6.11673	10.1773	10.0966	9.10552		67.7285	31.3873
5.59765	11.6367	9.736	7.72961		51.6392	43.3744
6.67323	3.63721	10.3592	6.60578		72.0755	47.6447
6.61381	2.52445	13.1639	11.8158		59.8359	33.6837
8.23014		9.26294	5.74408		57.6899
6.88337		9.31359	6.77173		77.088
2.56609		12.1358	9.03207		47.333
4.91852		11.3116	8.08652		55.4877
3.61173		10.5625	6.92971		92.3527
3.13467		13.4274	7.03138
2.65005		9.1571	6.02329
6.13718		11.3412	6.45813
