# Supplementary material for: Mechanisms associated with pyrethroid resistance in populations of Aedes aegypti (Diptera: Culicidae) from the Caribbean coast of Colombia
Source: PLoS One. 2020 Oct 6;15(10):e0228695. doi: 10.1371/journal.pone.0228695 (PMC7537870; doi:10.1371/journal.pone.0228695)
Supplement: S4 Table — The order of the genotypes is 1016/1534/410. Mutant alleles: 1016 = I, 1534 = C, and 410 = L. (XLSX) [file pone.0228695.s004.xlsx]

## Sheet: Table S4
	TRI-LOCUS GENOTYPES
POPULATIONS	LL/II/CC	%	LL/II/FC	%	LL/VI/CC	%	VL/II/CC	%	LL/VI/FC	%	LL/VV/CC	%	VL/II/FC	%	VL/VI/CC	%	VV/II/CC	%	VL/VI/FC	%	LL/VV/FF	%	VL/VI/FF	%	VL/VV/FC	%	VV/II/FF	%	VV/VI/FC	%	VV/VV/CC	%	VL/VV/FF	%	VV/VI/FF	%	VV/VV/FC	%	VV/VV/FF	%	VV/VI/CC	%	VL/VV/CC	%	Total	%
BARRANQUILLA	1	2.04082	0	0	0	0	0	0	0	0	0	0	0	0	9	18.3673	0	0	0	0	0	0	1	2.04082	0	0	0	0	1	2.04082	18	36.7347	0	0	0	0	13	26.5306	4	8.16327	2	4.08163	0	0	49	100
CARTAGENA	3	6.52174	0	0	0	0	0	0	0	0	0	0	0	0	9	19.5652	0	0	0	0	0	0	0	0	2	4.34783	0	0	0	0	25	54.3478	0	0	0	0	1	2.17391	0	0	0	0	6	13.0435	46	100
MONTERIA	21	48.8372	0	0	1	2.32558	0	0	0	0	0	0	0	0	17	39.5349	0	0	0	0	0	0	0	0	0	0	0	0	0	0	3	6.97674	0	0	0	0	0		0	0	0	0	1	2.32558	43	100
VALLEDUPAR	0	0	0	0	2	4.16667	0	0	0	0	0	0	0	0	0	0	1	2.08333	0	0	0	0	0	0	0	0	0	0	0	0	28	58.3333	0	0	0	0	6	12.5	0	0	10	20.8333	1	2.08333	48	100
CHIRIGUANA	4	8.51064	0	0	0	0	0	0	0	0	0	0	0	0	15	31.9149	0	0	1	2.12766	0	0	0	0	3	6.38298	0	0	0	0	20	42.5532	0	0	0	0	1	2.12766	0	0	0	0	3	6.38298	47	100
JUAN DE ACOSTA	1	2.08333	0	0	0	0	0	0	0	0	0	0	0	0	7	14.5833	0	0	3	6.25	0	0	0	0	2	4.16667	0	0	0	0	15	31.25	0	0	0	0	16	33.3333	2	4.16667	1	2.08333	1	2.08333	48	100
LL/II/CC						Mutante 410/mutante1016/mutante1534
LL/II/FC				Mutante410/mutante1016/heterozygous1534
LL/VI/CC				Mutante410/heterozygous1016/mutante1534
VL/II/CC				Heterozygous410/mutante1016/mutante1534
LL/VI/FC				Mutante410/heterozygous1016/heterozygous1534
LL/VV/CC				Mutante410/wild-type1016/mutante1534
VL/II/FC				Heterozygous410/mutante1016/heterozygous1534
VL/VI/CC				Heterozygous410/heterozygous1016/mutante1534
VV/II/CC				wild-type410/mutante1016/mutante1534
VL/VI/FC				Heterozygous410/heterozygous1016/heterozygous1534
LL/VV/FF				Mutante410/wild-type1016/wild-type1534
VL/VI/FF				Heterozygous410/heterozygous1016/wild-type1534
VL/VV/FC				Heterozygous410/wild-type1016/heterozygous1534
VV/II/FF				wild-type410/mutante1016/wild-type1534
VV/VI/FC				wild-type410/heterozygous1016/heterozygous1534
VV/VV/CC				wild-type410/wild-type1016/mutante1534
VL/VV/FF				Heterozygous410/wild-type1016/wild-type1534
VV/VI/FF				wild-type410/heterozygous1016/wild-type1534
VV/VV/FC				wild-type410/wild-type1016/heterozygous1534
VV/VV/FF				wild-type410/wild-type1016/wild-type1534
VV/VI/CC				wild-type410/heterozygous1016/mutante1534
VL/VV/CC				Heterozygous410/wild-type1016/mutante1534
